# Supplementary material for: Glia Not Neurons: Uncovering Brain Dysmaturation in a Rat Model of Alzheimer’s Disease
Source: Biomedicines. 2021 Jul 15;9(7):823. doi: 10.3390/biomedicines9070823 (PMC8301397; doi:10.3390/biomedicines9070823)
Supplement: Supplementary file 1 [file biomedicines-09-00823-s001.zip]

Archive with 1 entries (1 files):
- biomedicines-1274872-supplementary.pdf
